# Supplementary material for: Public Interest in Population Genetic Screening for Cancer Risk
Source: Front Genet. 2022 Jul 22;13:886640. doi: 10.3389/fgene.2022.886640 (PMC9354961; doi:10.3389/fgene.2022.886640)
Supplement: Supplementary file 1 [file Table1.xlsx]

## Sheet: Sheet4
Supplemental Table 1. Open text responses about reasons for respondents' perceived likelihood of getting a population genetic screening test.
UNLIKELY / VERY UNLIKELY		Example Response	Number of Respon-dents
Not interested/not important to me		Not that interested	5
Unclear		I want to know my risk of getting cancer	3
Concerns about cost		i can't afford it	2
Don't want to know/scared to know		Don't want to know the results	2
Already been tested		I am 84 years old and have been tested	1
No family history		Because none of my family has died from cancer and I believe I won't get cancer	1
Concerns about privacy/sharing DNA		No interest in sharing my DNA with my lovely government	1
Afraid of the blood draw/wants a sampling alternative		I absolutely fear needles to have my blood drawn. With technology today there should be an alternative.	1
NEUTRAL
Unclear		Because I'm interested	15
Not sure		I'm not sure if I really want to try it yet	8
Logistical concerns		it would depend on scheduling	4
Not interested/not important to me		Not important for me	4
No family history		I feel neutral inasmuch as cancer doesn't run in my family	2
Don't want to know/scared to know		i don't know if i really want to know if i am going to get cancer or not	2
Need to talk with family/friends/doctor		I would have to consider what my family and friends thought about it as well	2
Concerns about cost		Not sure about getting a test and how much will cost	1
More pressing health concerns		I know that my thought process is wrong, maybe but I have to say, I have some other issues, health-wise that are more pressing than signing up for a cancer screening	1
Not comfortable with it		i not comfortable	1
Personal history of cancer		I've already had cancer so I know I have a possibility of getting it	1
LIKELY / VERY LIKELY
Unclear		Because I said so	65
To inform health/future planning		Because it's an important aspect of staying healthy and an important step in maintaining a healthy life	51
I want to know my risk of getting cancer		To know the likelihood of getting cancer	46
I like it/ I think it’s important to do		I think any test that can be taken to determine the chances of developing any disease is important	45
It is available/ easy /free		Firstly, it is free and there is no risk to taking the test.	35
Family history		I lost a father and 2 brothers to different types of cancers.	21
Personal history of cancer or other risk factors (e.g. smoking, old age)		I would like to have this and get the results as I have already had cancer that is in remission	11
